# Supplementary material for: Novel 2-Sulfanylquinazolin-4(3H)-one Derivatives as Multi-Kinase Inhibitors and Apoptosis Inducers: A Synthesis, Biological Evaluation, and Molecular Docking Study
Source: Molecules. 2023 Jul 20;28(14):5548. doi: 10.3390/molecules28145548 (PMC10383864; doi:10.3390/molecules28145548)
Supplement: Supplementary file 1 [file molecules-28-05548-s001.zip]

Archive with 1 entries (1 files):
- molecules-2455885-supplementary.pdf
